# Supplementary material for: The complete methylome of an entomopathogenic bacterium reveals the existence of loci with unmethylated Adenines
Source: Sci Rep. 2018 Aug 14;8:12091. doi: 10.1038/s41598-018-30620-5 (PMC6092372; doi:10.1038/s41598-018-30620-5)
Supplement: Supplementary file 1 — Supplementary Information [file 41598_2018_30620_MOESM1_ESM.zip]

Archive with 1 entries (1 files):
- SupplementalData_FigS1.S2.S3.TableS1.S2_2018-05-29.pdf
